# Supplementary material for: Changing Emotions About Fukushima Related to the Fukushima Nuclear Power Station Accident—How Rumors Determined People’s Attitudes: Social Media Sentiment Analysis
Source: J Med Internet Res. 2020 Sep 2;22(9):e18662. doi: 10.2196/18662 (PMC7495261; doi:10.2196/18662)
Supplement: Multimedia Appendix 1 [file jmir_v22i9e18662_app1.zip]

Archive with 12 entries (9 files):
- Scripts/
- Scripts/analyze_store_tweets_area_name.py
- __MACOSX/
- __MACOSX/Scripts/
- __MACOSX/Scripts/._analyze_store_tweets_area_name.py
- Scripts/geocoder.py
- __MACOSX/Scripts/._geocoder.py
- Scripts/README.txt
- __MACOSX/Scripts/._README.txt
- Scripts/calc_tweets_SOV.py
- __MACOSX/Scripts/._calc_tweets_SOV.py
- __MACOSX/._Scripts
