# Supplementary material for: Changing Emotions About Fukushima Related to the Fukushima Nuclear Power Station Accident—How Rumors Determined People’s Attitudes: Social Media Sentiment Analysis
Source: J Med Internet Res. 2020 Sep 2;22(9):e18662. doi: 10.2196/18662 (PMC7495261; doi:10.2196/18662)
Supplement: Multimedia Appendix 1 [file jmir_v22i9e18662_app1.zip › Scripts/analyze_store_tweets_area_name.py]

#coding:UTF-8
# tweetを郵便番号を県名に変換して、形態要素解析で原形に置き換えつつ分かち書きして、
# 地名であれば出現数をカウントしつつYahoo MapAPIで住所を検索して
# SQLiteに保存
"""
#Area name list table
    CREATE TABLE IF NOT EXISTS "area_names" (
    "id" integer PRIMARY KEY AUTOINCREMENT NOT NULL,
    "area_name" text(128) NOT NULL,
    "prefecture" text(128),
    "reason" text(128),
    "appear_count" integer(128),
    "yahoo_address" text(128),
    "yahoo_candidate" integer(128),
    "yahoo_search_level" integer(128),
    "wikipedia" integer(128), 
    "ambiguity" integer(128), 
    "wikipedia_url" text(128), 
    "wikipedia_text" text(128) 
    );


#tarea id and tweet id which contains area names 
    CREATE TABLE IF NOT EXISTS "tweet_area" (
    "id" integer PRIMARY KEY AUTOINCREMENT NOT NULL,
    "tweet_id" integer(128) NOT NULL,
    "area_id" integer(128) NOT NULL
    );

#all tweets
    CREATE TABLE IF NOT EXISTS "tweets" (
    "id" integer PRIMARY KEY AUTOINCREMENT NOT NULL,
    "tweet_id" char(128),
    "tweet" text(128),
    "tweet_pos2pref" text(128),
    "wakachi" char(128),
    "has_area_name" integer(128)
    );
"""

path = './'
DB_NAME = path+'area_names_in_tweets.db'
SOURCE_DB_NAME='rad-tweet-full.db'

import os
import csv
import sys
import MeCab
import re
import time
import sqlite3

#SQL factory
sql_create_area_names = ('CREATE TABLE IF NOT EXISTS "area_names" ('
                         '"id" integer PRIMARY KEY AUTOINCREMENT NOT NULL,'
                         '"area_name" text(128) NOT NULL,'
                         '"prefecture" text(128),'
                         '"reason" text(128),'
                         '"appear_count" integer(128),'
                         '"yahoo_address" text(128),'
                         '"yahoo_candidate" integer(128),'
                         '"yahoo_search_level" integer(128)),'
                         '"wikipedia" integer(128),'
                         '"ambiguity" integer(128),'
                         '"wikipedia_url" text(128),'
                         '"wikipedia_text" text(128)'
                        )
sql_create_tweet_area = ('CREATE TABLE IF NOT EXISTS "tweet_area" ('
                         '"id" integer PRIMARY KEY AUTOINCREMENT NOT NULL,'
                         '"tweet_id" integer(128) NOT NULL,'
                         '"area_id" integer(128) NOT NULL,'
                         '"th_word" integer(128) NOT NULL)')
sql_del_tweet_area = 'DELETE FROM tweet_area'
sql_insert_tweet = ('insert into tweets '
                     '(tweet_id, tweet, tweet_pos2pref, tweet_tel2pref, wakachi, has_area_name) '
                     'values (?,?,?,?,?,?)')
sql_update_area_name = u'update area_names set appear_count=? where id=?'
sql_insert_tweet_area = u'insert into tweet_area (tweet_id, area_id, th_word) values (?,?,?)'
sql_select_tweets = u'select id, text from tweets'
sql_update_replaced = u'update tweets set tweet_pos2pref=?, tweet_tel2pref=?, wakachi=?, has_area_name=? where id=?'
r_pref_name = re.compile(u'^(北海道|青森県|岩手県|宮城県|秋田県|山形県|福島県|'
                           u'茨城県|栃木県|群馬県|埼玉県|千葉県|東京都|神奈川県|'
                           u'新潟県|富山県|石川県|福井県|山梨県|長野県|岐阜県|静岡県|愛知県|'
                           u'三重県|滋賀県|京都府|大阪府|兵庫県|奈良県|和歌山県|'
                           u'鳥取県|島根県|岡山県|広島県|山口県|徳島県|香川県|愛媛県|高知県|'
                           u'福岡県|佐賀県|長崎県|熊本県|大分県|宮崎県|鹿児島県|沖縄県).*')
select_area_names = u'select id, area_name from area_names'
select_exists_tweet = u'select exists(select tweet_id from tweets where tweet_id=?) '


# regular expression factory
PREFACE = u'[^課話田0-9)][^-‐−ー－0-9a-zA-Z/&%#@部課室感話表人回倍☎連→館／）)（森の]'
POSTPOSITION = u'(([^-−ー－0-9a-zA-Z/&%#@倍で報放カ分内ベ高小な人０-９μｍ出」線発回深万◇][^m])|$)'
regex_postal_compilers = { 
    '北海道':re.compile(u'(〒0[04-9]\d-\d{4})|'+PREFACE+'(0[04-9]\d-\d{4})'+POSTPOSITION),
    '福島県':re.compile(u'(〒9[67]\d-\d{4})|'+PREFACE+'(9[67]\d-\d{4})'+POSTPOSITION),
    '宮城県':re.compile(u'(〒98\d-\d{4})|'+PREFACE+'(98\d-\d{4})'+POSTPOSITION),
    '山形県':re.compile(u'(〒99\d-\d{4})|'+PREFACE+'(99\d-\d{4})'+POSTPOSITION),
    '秋田県':re.compile(u'(〒01\d-\d{4})|'+PREFACE+'(01\d-\d{4})'+POSTPOSITION),
    '岩手県':re.compile(u'(〒02\d-\d{4})|'+PREFACE+'(02\d-\d{4})'+POSTPOSITION),
    '青森県':re.compile(u'(〒03\d-\d{4})|'+PREFACE+'(03\d-\d{4})'+POSTPOSITION),
    '東京都':re.compile(u'(〒(1[0-9]|20)\d-\d{4})|'+PREFACE+'((1[0-9]|20)\d-\d{4})'+POSTPOSITION),
    '神奈川県':re.compile(u'(〒2[1-5]\d-\d{4})|'+PREFACE+'(2[1-5]\d-\d{4})'+POSTPOSITION),
    '千葉県':re.compile(u'(〒2[6-9]\d-\d{4})|'+PREFACE+'(2[6-9]\d-\d{4})'+POSTPOSITION),
    '茨城県':re.compile(u'(〒3[01]\d-\d{4})|'+PREFACE+'(3[01]\d-\d{4})'+POSTPOSITION),
    '栃木県':re.compile(u'(〒32\d-\d{4})|'+PREFACE+'(32\d-\d{4})'+POSTPOSITION),
    '埼玉県':re.compile(u'(〒3[3-6]\d-\d{4})|'+PREFACE+'(3[3-6]\d-\d{4})'+POSTPOSITION),
    '群馬県':re.compile(u'(〒37\d-\d{4})|'+PREFACE+'(37\d-\d{4})'+POSTPOSITION),
    '福井県':re.compile(u'(〒91\d-\d{4})|'+PREFACE+'(91\d-\d{4})'+POSTPOSITION),
    '石川県':re.compile(u'(〒92\d-\d{4})|'+PREFACE+'(92\d-\d{4})'+POSTPOSITION),
    '富山県':re.compile(u'(〒93\d-\d{4})|'+PREFACE+'(93\d-\d{4})'+POSTPOSITION),
    '新潟県':re.compile(u'(〒9[45]\d-\d{4})|'+PREFACE+'(9[45]\d-\d{4})'+POSTPOSITION),
    '長野県':re.compile(u'(〒3[89]\d-\d{4})|'+PREFACE+'(3[89]\d-\d{4})'+POSTPOSITION),
    '山梨県':re.compile(u'(〒40\d-\d{4})|'+PREFACE+'(40\d-\d{4})'+POSTPOSITION),
    '静岡県':re.compile(u'(〒4[1-3]\d-\d{4})|'+PREFACE+'(4[1-3]\d-\d{4})'+POSTPOSITION),
    '愛知県':re.compile(u'(〒4[4-9]\d-\d{4})|'+PREFACE+'(4[4-9]\d-\d{4})'+POSTPOSITION),
    '岐阜県':re.compile(u'(〒50\d-\d{4})|'+PREFACE+'(50\d-\d{4})'+POSTPOSITION),
    '三重県':re.compile(u'(〒51\d-\d{4})|'+PREFACE+'(51\d-\d{4})'+POSTPOSITION),
    '滋賀県':re.compile(u'(〒52\d-\d{4})|'+PREFACE+'(52\d-\d{4})'+POSTPOSITION),
    '大阪府':re.compile(u'(〒5[3-9]\d-\d{4})|'+PREFACE+'(5[3-9]\d-\d{4})'+POSTPOSITION),
    '京都府':re.compile(u'(〒6[0-2]\d-\d{4})|'+PREFACE+'(6[0-2]\d-\d{4})'+POSTPOSITION),
    '奈良県':re.compile(u'(〒63\d-\d{4})|'+PREFACE+'(63\d-\d{4})'+POSTPOSITION),
    '和歌山県':re.compile(u'(〒64\d-\d{4})|'+PREFACE+'(64\d-\d{4})'+POSTPOSITION),
    '兵庫県':re.compile(u'(〒6[5-7]\d-\d{4})|'+PREFACE+'(6[5-7]\d-\d{4})'+POSTPOSITION),
    '鳥取県':re.compile(u'(〒68\d-\d{4})|'+PREFACE+'(68\d-\d{4})'+POSTPOSITION),
    '島根県':re.compile(u'(〒69\d-\d{4})|'+PREFACE+'(69\d-\d{4})'+POSTPOSITION),
    '岡山県':re.compile(u'(〒7[01]\d-\d{4})|'+PREFACE+'(7[01]\d-\d{4})'+POSTPOSITION),
    '広島県':re.compile(u'(〒7[23]\d-\d{4})|'+PREFACE+'(7[23]\d-\d{4})'+POSTPOSITION),
    '山口県':re.compile(u'(〒7[45]\d-\d{4})|'+PREFACE+'(7[45]\d-\d{4})'+POSTPOSITION),
    '香川県':re.compile(u'(〒76\d-\d{4})|'+PREFACE+'(76\d-\d{4})'+POSTPOSITION),
    '徳島県':re.compile(u'(〒77\d-\d{4})|'+PREFACE+'(77\d-\d{4})'+POSTPOSITION),
    '高知県':re.compile(u'(〒78\d-\d{4})|'+PREFACE+'(78\d-\d{4})'+POSTPOSITION),
    '愛媛県':re.compile(u'(〒79\d-\d{4})|'+PREFACE+'(79\d-\d{4})'+POSTPOSITION),
    '福岡県':re.compile(u'(〒8[0-3]\d-\d{4})|'+PREFACE+'(8[0-3]\d-\d{4})'+POSTPOSITION),
    '佐賀県':re.compile(u'(〒84\d-\d{4})|'+PREFACE+'(84\d-\d{4})'+POSTPOSITION),
    '長崎県':re.compile(u'(〒85\d-\d{4})|'+PREFACE+'(85\d-\d{4})'+POSTPOSITION),
    '熊本県':re.compile(u'(〒86\d-\d{4})|'+PREFACE+'(86\d-\d{4})'+POSTPOSITION),
    '大分県':re.compile(u'(〒87\d-\d{4})|'+PREFACE+'(87\d-\d{4})'+POSTPOSITION),
    '宮城県':re.compile(u'(〒88\d-\d{4})|'+PREFACE+'(88\d-\d{4})'+POSTPOSITION),
    '鹿児島県':re.compile(u'(〒89\d-\d{4})|'+PREFACE+'(89\d-\d{4})'+POSTPOSITION),
    '沖縄県':re.compile(u'(〒90\d-\d{4})|'+PREFACE+'(90\d-\d{4})'+POSTPOSITION)
}

regex_telephone_compilers = { 
    '北海道':re.compile(u'[^0-9](01([15][-‐−ー－(（）)]?[0-9]{3}|'
                       u'2[3456][-‐−ー－(（）)]?[0-9]{2}|'
                       u'267[-‐−ー－(（）)]?[0-9]{1}|'
                       u'3[3-9][-‐−ー－(（）)]?[0-9]{2}|'
                       u'37[247][-‐−ー－(（）)]?[0-9]{1}|'
                       u'39[278][-‐−ー－(（）)]?[0-9]{1}|'
                       u'4[2-6][-‐−ー－(（）)]?[0-9]{2}|'
                       u'45[67][-‐−ー－(（）)]?[0-9]{1}|'
                       u'466[-‐−ー－(（）)]?[0-9]{1}|'
                       u'5[2-8][-‐−ー－(（）)]?[0-9]{2}|'
                       u'547[-‐−ー－(（）)]?[0-9]{1}|'
                       u'558[-‐−ー－(（）)]?[0-9]{1}|'
                       u'564[-‐−ー－(（）)]?[0-9]{1}|'
                       u'58[67][-‐−ー－(（）)]?[0-9]{1}|'
                       u'6[2-6][-‐−ー－(（）)]?[0-9]{2}|'
                       u'63[245][-‐−ー－(（）)]?[0-9]{1}|'
                       u'648[-‐−ー－(（）)]?[0-9]{1}|'
                       u'65[4568][-‐−ー－(（）)]?[0-9]{1})[-‐−ー－)）]?[0-9]{4})([^0-9]|$)'),
    '青森県':re.compile(u'[^0-9](017([-‐−ー－(（）)]?[0-9]{3}|'
                       u'[2345689][-‐−ー－(（）)]?[0-9]{2})[-‐−ー－)）]?[0-9]{4})([^0-9]|$)'),
    '秋田県':re.compile(u'[^0-9](018([-‐−ー－(（）)]?[0-9]{3}|'
                       u'[23467][-‐−ー－(（）)]?[0-9]{2})[-‐−ー－)）]?[0-9]{4})([^0-9]|$)'),
    '岩手県':re.compile(u'[^0-9](019([-‐−ー－(（）)]?[0-9]{3}|'
                       u'[1234578][-‐−ー－(（）)]?[0-9]{2})[-‐−ー－)）]?[0-9]{4})([^0-9]|$)'),
    '宮城県':re.compile(u'[^0-9](022([-‐−ー－(（）)]?[0-9]{3}|'
                       u'[0345689][-‐−ー－(（）)]?[0-9]{2})[-‐−ー－)）]?[0-9]{4})([^0-9]|$)'),
    '山形県':re.compile(u'[^0-9](023([-‐−ー－(（）)]?[0-9]{3}|'
                       u'[34578][-‐−ー－(（）)]?[0-9]{2})[-‐−ー－)）]?[0-9]{4})([^0-9]|$)'),
    '福島県':re.compile(u'[^0-9](024([-‐−ー－(（）)]?[0-9]{3}|'
                       u'[1234678][-‐−ー－(（）)]?[0-9]{2})[-‐−ー－)）]?[0-9]{4})([^0-9]|$)'),
    '新潟県':re.compile(u'[^0-9](025([-‐−ー－(（）)]?[0-9]{3}|'
                       u'[0456789][-‐−ー－(（）)]?[0-9]{2})[-‐−ー－)）]?[0-9]{4})([^0-9]|$)'),
    '長野県':re.compile(u'[^0-9](026([-‐−ー－(（）)]?[0-9]{3}|'
                       u'[013456789][-‐−ー－(（）)]?[0-9]{2})[-‐−ー－)）]?[0-9]{4})([^0-9]|$)'),
    '群馬県':re.compile(u'[^0-9](027([-‐−ー－(（）)]?[0-9]{3}|'
                       u'[046789][-‐−ー－(（）)]?[0-9]{2})[-‐−ー－)）]?[0-9]{4})([^0-9]|$)'),
    '栃木県':re.compile(u'[^0-9](028([-‐−ー－(（）)]?[0-9]{3}|'
                       u'[02345789][-‐−ー－(（）)]?[0-9]{2})[-‐−ー－)）]?[0-9]{4})([^0-9]|$)'),
    '茨城県':re.compile(u'[^0-9](029([-‐−ー－(（）)]?[0-9]{3}|'
                       u'[1345679][-‐−ー－(（）)]?[0-9]{2})[-‐−ー－)）]?[0-9]{4})([^0-9]|$)'),
    '東京都':re.compile(u'[^0-9](0(3[-‐−ー－(（）)]?[0-9]{4}|'
                       u'422[-‐−ー－(（）)]?[2-9][0-9]|'
                       u'42[-‐−ー－(（）)]?[356][0-9]{2}|'
                       u'42[-‐−ー－(（）)]?4[2-9][0-9]|'
                       u'42[-‐−ー－(（）)]?8[04][0-9]|'
                       u'428[-‐−ー－(（）)]?[23789][0-9]|'
                       u'499[2468][-‐−ー－(（）)]?[0-9])[-‐−ー－)）]?[0-9]{4})([^0-9]|$)'),
    '埼玉県':re.compile(u'[^0-9](04([-‐−ー－(（）)]?200[0-9]|'
                       u'[-‐−ー－(（）)]?290[0-9]|'
                       u'[-‐−ー－(（）)]?29[02-69][0-9]|'
                       u'2[-‐−ー－(（）)]?9[178][0-9]|'
                       u'80[-‐−ー－(（）)]?[0-9]{2}|'
                       u'8[-‐−ー－(（）)]?[2-9][0-9]{2}|'
                       u'9[-‐−ー－(（）)]?2[0-9]{2}|'
                       u'9[345][-‐−ー－(（）)]?[0-9]{2})[-‐−ー－)）]?[0-9]{4})([^0-9]|$)'),
    '神奈川県':re.compile(u'[^0-9](04([456][-‐−ー－(（）)]?[0-9]{3}|'
                        u'6[03567][-‐−ー－(（）)]?[0-9]{2}|'
                        u'6[-‐−ー－(（）)]?2[0-9]{2}|'
                        u'[-‐−ー－(（）)]?8[0-9]{2}|'
                        u'2[-‐−ー－(（）)]?7[0-9]{2}|'
                        u'6[-‐−ー－(（）)]?4[01][0-9]|'
                        u'2[-‐−ー－(（）)]?8[156][0-9])[-‐−ー－)）]?[0-9]{4})([^0-9]|$)'),
    '千葉県':re.compile(u'[^0-9](04(3[-‐−ー－(（）)]?[2-4][0-9]{2}|'
                       u'3[689][-‐−ー－(（）)]?[0-9]{2}|'
                       u'70[-‐−ー－(（）)]?[28][0-9]|'
                       u'[-‐−ー－(（）)]?71[0-9]{2}|'
                       u'7[-‐−ー－(（）)]?[34][0-9]{2}|'
                       u'7[-‐−ー－(（）)]?7[0-25-7][0-9]|'
                       u'75[-‐−ー－(（）)]?[2-8][0-9]|'
                       u'7[68][-‐−ー－(（）)]?[0-9]{2}|'
                       u'79[-‐−ー－(（）)]?[2-8][0-9])[-‐−ー－)）]?[0-9]{4})([^0-9]|$)'),
    '愛知県':re.compile(u'[^0-9](05(2[-‐−ー－(（）)]?[0-9]{3}|'
                       u'3[123][-‐−ー－(（）)]?[0-9]{2}|'
                       u'36[-‐−ー－(（）)]?[23678][0-9]|'
                       u'6[1-9][-‐−ー－(（）)]?[0-9]{2}|'
                       u'8[67][-‐−ー－(（）)]?[0-9]{2})[-‐−ー－)）]?[0-9]{4})([^0-9]|$)'),
    '静岡県':re.compile(u'[^0-9](05(3[-‐−ー－(（）)]?[45][0-9]{2}|'
                       u'3[-‐−ー－(（）)]?92[0-9]|'
                       u'3[-‐−ー－(（）)]?96[4-9]|'
                       u'3[-‐−ー－(（）)]?973|'
                       u'3[-‐−ー－(（）)]?98[0-9]|'
                       u'3[78][-‐−ー－(（）)]?[0-9]{2}|'
                       u'4[4578][-‐−ー－(（）)]?[0-9]{2}|'
                       u'5[07][-‐−ー－(（）)]?[0-9]{2}|'
                       u'58[-‐−ー－(（）)]?[2-9][0-9]|'
                       u'5[-‐−ー－(（）)]?9[0-9]{2})[-‐−ー－)）]?[0-9]{4})([^0-9]|$)'),
    '山梨県':re.compile(u'[^0-9](055(1[-‐−ー－(（）)]?[0-9]{2}|'
                       u'[-‐−ー－(（）)]?2[0-9]{2}|'
                       u'[3-5][-‐−ー－(（）)]?[0-9]{2}|'
                       u'6[-‐−ー－(（）)]?[2-6][0-9])[-‐−ー－(（）)]?[0-9]{4})([^0-9]|$)'),
    '岐阜県':re.compile(u'[^0-9](05(7[0278][-‐−ー－(（）)]?[0-9]{2}|'
                       u'7[3-6][-‐−ー－(（）)]?[2-8][0-9]|'
                       u'8[145][-‐−ー－(（）)]?[0-9]{2}|'
                       u'8[-‐−ー－(（）)]?[23][0-9]{2})[-‐−ー－)）]?[0-9]{4})([^0-9]|$)'),
    '三重県':re.compile(u'[^0-9](059([-‐−ー－(（）)]?[23][0-9]{2}|'
                       u'[-‐−ー－(（）)]?99[0-9]|'
                       u'4[-‐−ー－(（）)]?[0-9]{2}|'
                       u'5[-‐−ー－(（）)]?[2-9][0-9]|'
                       u'6[-‐−ー－(（）)]?[0-9]{2}|'
                       u'7[-‐−ー－(（）)]?[2378][0-9]|'
                       u'7[-‐−ー－(（）)]?9[78]|'
                       u'79[-‐−ー－(（）)]?[2-69]|'
                       u'8[-‐−ー－(（）)]?[2-8][0-9]|'
                       u'9[-‐−ー－(（）)]?[2-8][0-9])[-‐−ー－)）]?[0-9]{4})([^0-9]|$)'),
    '大阪府':re.compile(u'[^0-9](0(6[-‐−ー－(（）)]?[0-9]{4}|'
                       u'72[15][-‐−ー－(（）)]?[0-9]{2}|'
                       u'72[-‐−ー－(（）)]?[24689][0-9]{2}|'
                       u'72[-‐−ー－(（）)]?3[1-7][0-9]|'
                       u'72[-‐−ー－(（）)]?3[089][0-9])[-‐−ー－)）]?[0-9]{4})([^0-9]|$)'),
    '和歌山県':re.compile(u'[^0-9](073([-‐−ー－(（）)]?4[0-9]{2}|'
                        u'[56][-‐−ー－(（）)]?[2-8][0-9]|'
                        u'[789][-‐−ー－(（）)]?[0-9]{2})[-‐−ー－)）]?[0-9]{4})([^0-9]|$)'),
    '奈良県':re.compile(u'[^0-9](074([234][-‐−ー－(（）)]?[0-9]{2}|'
                       u'5[-‐−ー－(（）)]?[2-9][0-9]|'
                       u'6[-‐−ー－(（）)]?[3-6][0-9]|'
                       u'68[-‐−ー－(（）)]?[0-9]|'
                       u'7[-‐−ー－(（）)]?[2-6][0-9])[-‐−ー－)）]?[0-9]{4})([^0-9]|$)'),
    '滋賀県':re.compile(u'[^0-9](07(40[-‐−ー－(（）)]?[0-9]{2}|'
                       u'4[89][-‐−ー－(（）)]?[28][0-9]|'
                       u'7[-‐−ー－(（）)]?5[0-9]{2})[-‐−ー－)）]?[0-9]{4})([^0-9]|$)'),
    '京都府':re.compile(u'[^0-9](07(5[-‐−ー－(（）)]?[0-9]{3}|'
                       u'7[123][-‐−ー－(（）)]?[2-8][0-9]|'
                       u'74[-‐−ー－(（）)]?[0-9]{2})[-‐−ー－)）]?[0-9]{4})([^0-9]|$)'),
    '石川県':re.compile(u'[^0-9](07(61[-‐−ー－(（）)]?[2-7][0-9]|'
                       u'61[-‐−ー－(（）)]?8[0-4]|'
                       u'6[-‐−ー－(（）)]?2[0-9]{2}|'
                       u'6[78][-‐−ー－(（）)]?[2-8][0-9])[-‐−ー－)）]?[0-9]{4})([^0-9]|$)'),
    '富山県':re.compile(u'[^0-9](07(6[356][-‐−ー－(（）)]?[0-9]{2}|'
                       u'6[-‐−ー－(（）)]?4[0-9]{2})[-‐−ー－)）]?[0-9]{4})([^0-9]|$)'),
    '福井県':re.compile(u'[^0-9](077(0[-‐−ー－(（）)]?[2-7][0-9]|'
                       u'[68][-‐−ー－(（）)]?[0-9]{2}|'
                       u'9[-‐−ー－(（）)]?[68][0-9]|'
                       u'9[-‐−ー－(（）)]?7[0789])[-‐−ー－)）]?[0-9]{4})([^0-9]|$)'),
    '兵庫県':re.compile(u'[^0-9](07(8[-‐−ー－(（）)]?[0-9]{3}|'
                       u'90[-‐−ー－(（）)]?[2-8][0-9]|'
                       u'91[-‐−ー－(（）)]?[24567][0-9]|'
                       u'9[-‐−ー－(（）)]?[23][0-9]{2}|'
                       u'9[-‐−ー－(（）)]?4[0-59][0-9]|'
                       u'94[-‐−ー－(（）)]?[678][0-9]|'
                       u'95[-‐−ー－(（）)]?[23478][0-9]|'
                       u'9[-‐−ー－(（）)]?5[0569][0-9]|'
                       u'96[-‐−ー－(（）)]?[2-589][0-9]|'
                       u'9[-‐−ー－(（）)]?6[067][0-9]|'
                       u'9[79][-‐−ー－(（）)]?[0-9]{2}|'
                       u'99[-‐−ー－(（）)]?[2-8][0-9])[-‐−ー－)）]?[0-9]{4})([^0-9]|$)'),
    '広島県':re.compile(u'[^0-9](08(2[-‐−ー－(（）)]?[258][0-9]{2}|'
                       u'2[-‐−ー－(（）)]?90[0-9]|'
                       u'2[-‐−ー－(（）)]?92[1-9]|'
                       u'2[-‐−ー－(（）)]?94[123]|'
                       u'2[-‐−ー－(（）)]?96[0-9]|'
                       u'23[-‐−ー－(（）)]?[0-9]{2}|'
                       u'2[-‐−ー－(（）)]?4[0239][0-9]|'
                       u'24[-‐−ー－(（）)]?[48][0-9]|'
                       u'26[-‐−ー－(（）)]?[2-8]|'
                       u'29[-‐−ー－(（）)]?20|'
                       u'29[-‐−ー－(（）)]?[3578][0-9]|'
                       u'29[-‐−ー－(（）)]?4[045]|'
                       u'4[58][-‐−ー－(（）)]?[0-9]{2}|'
                       u'46[-‐−ー－(（）)]?[2346][0-9]|'
                       u'47[-‐−ー－(（）)]?[4-68][0-9]|'
                       u'477[-‐−ー－(（）)]?[0-9]|'
                       u'4[-‐−ー－(（）)]?9[0124-9][0-9]|'
                       u'4[-‐−ー－(（）)]?93[0-9])[-‐−ー－)）]?[0-9]{4})([^0-9]|$)'),
    '山口県':re.compile(u'[^0-9](08(20[-‐−ー－(（）)]?[2-7][0-9]|'
                       u'27[-‐−ー－(（）)]?[0-9]{2}|'
                       u'3[-‐−ー－(（）)]?2[0-9]{2}|'
                       u'3[-‐−ー－(（）)]?76[678]|'
                       u'3[-‐−ー－(（）)]?7[78][0-9]|'
                       u'3[345][-‐−ー－(（）)]?[0-9]{2}|'
                       u'36[-‐−ー－(（）)]?[2-9][0-9]|'
                       u'37[-‐−ー－(（）)]?[2-5][0-9]|'
                       u'37[-‐−ー－(（）)]?6[0-59]|'
                       u'38[-‐−ー－(（）)]?[2-5][0-9]|'
                       u'387[-‐−ー－(（）)]?[0-9]|'
                       u'3[-‐−ー－(（）)]?60[0-9]|'
                       u'3[-‐−ー－(（）)]?9[0-5][0-9]|'
                       u'3[-‐−ー－(（）)]?96[036]|'
                       u'3[-‐−ー－(（）)]?9[789][0-9]|'
                       u'396[-‐−ー－(（）)]?[258])[-‐−ー－)）]?[0-9]{4})([^0-9]|$)'),
    '島根県':re.compile(u'[^0-9](085(1[24][-‐−ー－(（）)]?[0-9]|'
                       u'[23][-‐−ー－(（）)]?[0-9]{2}|'
                       u'5[45][-‐−ー－(（）)]?[2-9][0-9]|'
                       u'56[-‐−ー－(（）)]?[2-8][0-9])[-‐−ー－)）]?[0-9]{4})([^0-9]|$)'),
    '鳥取県':re.compile(u'[^0-9](085(7[-‐−ー－(（）)]?[0-9]{2}|'
                       u'[89][-‐−ー－(（）)]?[2-8][0-9])[-‐−ー－)）]?[0-9]{4})([^0-9]|$)'),
    '岡山県':re.compile(u'[^0-9](086([-‐−ー－(（）)]?[24][0-9]{2}|'
                       u'[-‐−ー－(（）)]?36[0-9]|'
                       u'[-‐−ー－(（）)]?72[23468]|'
                       u'[-‐−ー－(（）)]?8[09][0-9]|'
                       u'[-‐−ー－(（）)]?9[04][0-9]|'
                       u'[-‐−ー－(（）)]?95[23]|'
                       u'[-‐−ー－(（）)]?52[0-9]|'
                       u'[-‐−ー－(（）)]?55[23]|'
                       u'[-‐−ー－(（）)]?60[0-9]|'
                       u'[-‐−ー－(（）)]?95[3-9]|'
                       u'[-‐−ー－(（）)]?99[0-9]|'
                       u'3[-‐−ー－(（）)]?[2-8][0-9]|'
                       u'5[-‐−ー－(（）)]?[467][0-9]|'
                       u'5[-‐−ー－(（）)]?5[014-9]|'
                       u'6[-‐−ー－(（）)]?[2-9][0-9]|'
                       u'7[-‐−ー－(（）)]?2[57]|'
                       u'7[-‐−ー－(（）)]?[33-9][0-9]|'
                       u'8[-‐−ー－(（）)]?[2-8][0-9]|'
                       u'9[-‐−ー－(（）)]?[236-8][0-9])[-‐−ー－)）]?[0-9]{4})([^0-9]|$)'),
    '香川県':re.compile(u'[^0-9](087(5[7][-‐−ー－(（）)]?[0-9]{2}|'
                       u'[-‐−ー－(（）)]?8[0-9]{2}|'
                       u'9[-‐−ー－(（）)]?[2-8]{2})[-‐−ー－)）]?[0-9]{4})([^0-9]|$)'),
    '徳島県':re.compile(u'[^0-9](088([34][-‐−ー－(（）)]?[2-8][0-9]|'
                       u'5[-‐−ー－(（）)]?[0-9]{2}|'
                       u'[-‐−ー－(（）)]?6[0-9]{2})[-‐−ー－)）]?[0-9]{4})([^0-9]|$)'),
    '高知県':re.compile(u'[^0-9](088(0[-‐−ー－(（）)]?[2-8][0-9]|'
                       u'7[-‐−ー－(（）)]?[2-9][0-9]|'
                       u'9[-‐−ー－(（）)]?[2-6][0-9]|'
                       u'[-‐−ー－(（）)]?8[0-9]{2})[-‐−ー－)）]?[0-9]{4})([^0-9]|$)'),
    '愛媛県':re.compile(u'[^0-9](089([2368][-‐−ー－(（）)]?[0-9]{2}|'
                       u'[457][-‐−ー－(（）)]?[2-8][0-9]|'
                       u'[-‐−ー－(（）)]?9[0-9]{2})[-‐−ー－)）]?[0-9]{4})([^0-9]|$)'),
    '福岡県':re.compile(u'[^0-9](09([23][-‐−ー－(（）)]?[2-9][0-9]|'
                       u'30[-‐−ー－(（）)]?[0-9]{2}|'
                       u'4[024678][-‐−ー－(（）)]?[0-9]{2}|'
                       u'43[-‐−ー－(（）)]?[2-578][0-9]|'
                       u'49[-‐−ー－(（）)]?[2-5][0-9]|'
                       u'496[-‐−ー－(（）)]?[0-9])[-‐−ー－)）]?[0-9]{4})([^0-9]|$)'),
    '佐賀県':re.compile(u'[^0-9](095(2[-‐−ー－(（）)]?[0-9]{2}|'
                       u'4[-‐−ー－(（）)]?[2-467][0-9]|'
                       u'5[-‐−ー－(（）)]?[2-8][0-9])[-‐−ー－)）]?[0-9]{4})([^0-9]|$)'),
    '長崎県':re.compile(u'[^0-9](09(20[-‐−ー－(（）)]?[458][0-9]|'
                       u'5[06][-‐−ー－(（）)]?[0-9]{2}|'
                       u'57[-‐−ー－(（）)]?[2-8][0-9]|'
                       u'5[-‐−ー－(（）)]?8[0-9]{2}|'
                       u'59[-‐−ー－(（）)]?[2-9][0-9])[-‐−ー－)）]?[0-9]{4})([^0-9]|$)'),
    '熊本県':re.compile(u'[^0-9](09(6[-‐−ー－(（）)]?[23][0-9]{2}|'
                       u'6[459][-‐−ー－(（）)]?[0-9]{2}|'
                       u'66[-‐−ー－(（）)]?[2-8][0-9]|'
                       u'67[-‐−ー－(（）)]?[2-9][0-9]|'
                       u'68[-‐−ー－(（）)]?[2-8][0-9])[-‐−ー－)）]?[0-9]{4})([^0-9]|$)'),
    '大分県':re.compile(u'[^0-9](097([23][-‐−ー－(（）)]?[2-8][0-9]|'
                       u'4[-‐−ー－(（）)]?[2-467][0-9]|'
                       u'[-‐−ー－(（）)]?5[0-9]{2}|'
                       u'[79][-‐−ー－(（）)]?[0-9]{2}|'
                       u'8[-‐−ー－(（）)]?[2-9][0-9])[-‐−ー－)）]?[0-9]{4})([^0-9]|$)'),
    '宮城県':re.compile(u'[^0-9](098(2[-‐−ー－(（）)]?[0-2][0-9]|'
                       u'[3-7][-‐−ー－(（）)]?[0-9]{2})[-‐−ー－)）]?[0-9]{4})([^0-9]|$)'),
    '鹿児島県':re.compile(u'[^0-9](09(91[23][-‐−ー－(（）)]?[0-9]|'
                        u'9[-‐−ー－(（）)]?[28][0-9]{2}|'
                        u'93[-‐−ー－(（）)]?[2-8][0-9]|'
                        u'44[-‐−ー－(（）)]?[2-69][0-9]|'
                        u'9[-‐−ー－(（）)]?4[078][0-9]|'
                        u'95[-‐−ー－(（）)]?[2-7][0-9]|'
                        u'96[-‐−ー－(（）)]?[2-8][0-9]|'
                        u'969[-‐−ー－(（）)]?[0-9]|'
                        u'97[-‐−ー－(（）)]?[2-9][0-9])[-‐−ー－)）]?[0-9]{4})([^0-9]|$)'),
    '沖縄県':re.compile(u'[^0-9](098(02[-‐−ー－(（）)]?[0-9]|'
                       u'0[-‐−ー－(（）)]?[3-8][0-9]|'
                       u'[-‐−ー－(（）)]?[89][0-9]{2})[-‐−ー－)）]?[0-9]{4})[^0-9]')}


# prepare work database
dbname = DB_NAME
conn = sqlite3.connect(dbname)
conn.text_factory = str
c = conn.cursor()
c_area_name_updater = conn.cursor()
c_tweet_area_updater = conn.cursor()

#create work tables
c.execute(sql_create_area_names)
c.execute(sql_create_tweet_area)
c.execute(sql_create_tweets)


#source tweets database
#wich radioactivity20110311_20120311.csv is imported to SQLite
twdbname = SOURCE_DB_NAME
twconn = sqlite3.connect(twdbname)
twconn.text_factory = str
tw_c = twconn.cursor()

###Prepare Morphological Analysis##
mecab_option = '-Ochasen -d /usr/lib/mecab/dic/mecab-ipadic-neologd' 
mt = MeCab.Tagger(mecab_option)

lines = 0
area_names = {}
skipped = 0
total_area_count = 0
row_count = 0
area_word_count = 0
inserted = 0

#find area name in tweets
for row in tw_c.execute(sql_select_tweets):

    th_word = 0
    has_area_name = 0
    contain_area_names = {}
    contain_area_ids = {}

    row_count += 1

    tweet_id = row[0]
    tweet_text = row[1]
    text = tweet_text
    postal_text = text

    ###replace postalcodes to prefecture names 
    for pref, rg in regex_postal_compilers.items():
        m = rg.finditer(postal_text)
        for postal in m:
            post = postal.group(2)
            if len(postal.groups()) > 2 and post is None:
                post = postal.group(3)
            if post is None:
                post = postal.group()
            postal_text = postal_text.replace(post, pref)

    terephone_text = postal_text
    
    ###replace telephone numbers to prefecture names
    for pref, rg in regex_telephone_compilers.items():
        m = rg.finditer(terephone_text)
        for tel in m:
            terephone_text = terephone_text.replace(tel.group(1), pref)

    postal_text = postal_text
    terephone_text = terephone_text

    
    #Morphological Analysis
    wakachi_text = ""
    mt.parse('')
    res = mt.parseToNode(terephone_text)
    while res:
        if len(res.surface) > 0:
            features = res.feature.split(",")

            ###Analyze non-particle or non-symbols
            if features[0] != "助詞" and features[0] != "記号":
                word = features[6]
                if word == "*":
                    word = res.surface

                wakachi_text = wakachi_text + word + " "

                ###This is area name###
                if features[0] == "名詞" and features[1] == "固有名詞" and features[2] == "地域":
                    has_area_name += 1
                    total_area_count += 1
                    area_name = word

                    #area names in current tweet
                    if area_name in contain_area_names:
                        contain_area_names[area_name] = contain_area_names[area_name] + 1
                    else:
                        contain_area_names[area_name] = 1

                    if area_name in area_names.keys():
                        area_names[area_name][1] =  area_names[area_name][1] + 1
                        c_tweet_area_updater.execute(sql_insert_tweet_area,
                                                     (tw_id, area_names[area_name][0], th_word))


                th_word += 1
        res = res.next


    update_tweet = [postal_text, terephone_text, wakachi_text, has_area_name, tw_id]
    c_tweet_area_updater.execute(sql_update_replaced, update_tweet)

    conn.commit()

update_areas = []

for area in area_names:
    update_areas.append([area_names[area][0], area_names[area][1]])

c.executemany(sql_update_area_name, update_areas)
conn.commit()
