# Supplementary material for: Changing Emotions About Fukushima Related to the Fukushima Nuclear Power Station Accident—How Rumors Determined People’s Attitudes: Social Media Sentiment Analysis
Source: J Med Internet Res. 2020 Sep 2;22(9):e18662. doi: 10.2196/18662 (PMC7495261; doi:10.2196/18662)
Supplement: Multimedia Appendix 1 [file jmir_v22i9e18662_app1.zip › Scripts/geocoder.py]

#coding:utf-8
#get full address from area name by yahoo geocoder API

import csv
import sys
import commands
import re

import socks
import socket
import json
import urllib
import urllib2
import ssl
import traceback

from time import sleep

import requests

YOUR_API_ID = 'Your yahoo geocoder api id written in here'

proxies = {
"http":"Your proxy written in here",
"https":"your proxy written in here"
}
api_end_point = 'https://map.yahooapis.jp/geocode/V1/geoCoder'

def getAddress(query):
    
    params = {
        'appid' : YOUR_API_ID,
        'output' :'json',
        'ei':'UTF-8',
        "al":4, 
        "recursive": 'true', 
        "query": query,
        "exclude_prefecture":'false',
        "exclude_seireishi":'false'
    }

    encoded_params = urllib.urlencode(params)
    req_url = api_end_point + "?" + encoded_params

    r = requests.get(req_url, proxies=proxies)
    json_data = json.loads(r.text)
    
    if json_data['ResultInfo']['Count'] > 0:
        return {'address':json_data['Feature'][0]['Property']['Address'], 'total':json_data['ResultInfo']['Total']} 
    else:
        return {'address':"", 'total':json_data['ResultInfo']['Total']} 

localsearch_api_end_point = 'https://map.yahooapis.jp/search/local/V1/localSearch'

def localSearch(query):
    
    params = {
        'appid' : YOUR_API_ID,
        'output' :'json',
        'ei':'UTF-8',
        "query": query
    }

    encoded_params = urllib.urlencode(params)
    req_url = localsearch_api_end_point + "?" + encoded_params

    r = requests.get(req_url, proxies=proxies)

    json_data = json.loads(r.text)
    
    if json_data['ResultInfo']['Count'] > 0:
        return {'address':json_data['Feature'][0]['Property']['Address'], 'total':json_data['ResultInfo']['Total']} 
    else:
        return {'address':"", 'total':json_data['ResultInfo']['Total']} 

args = sys.argv
f = open(args[1],'rb')
w = open(args[2],'w')

lines = float(commands.getoutput("wc -l " + args[1] + " | awk '{print $1}'"))
print str(int(lines)) + " lines"

line = f.readline()
line_count = 0
while line:
    line_count += 1
    
    address = line.replace('\n','')    
    full_address = ""
    got_address = getAddress(address)
    full_address = got_address['address']
    if full_address == "":
        got_address = localSearch(address)
        full_address = got_address['address']
    
    print address+", "+ full_address.encode('utf_8')+ ", " +str(got_address['total'])

    w.write(address+", "+full_address.encode('utf_8')+", " +str(got_address['total'])+'\n')
    
    elapsed = float(line_count) / lines
    sys.stdout.write("\r%d lines %3.5f %% elapsed  " % (line_count,  elapsed*100))
    sys.stdout.flush()
    
    print address+", "+full_address.encode('utf_8')
        
#    sleep(0.1)
    line = f.readline()
