# Supplementary material for: Changing Emotions About Fukushima Related to the Fukushima Nuclear Power Station Accident—How Rumors Determined People’s Attitudes: Social Media Sentiment Analysis
Source: J Med Internet Res. 2020 Sep 2;22(9):e18662. doi: 10.2196/18662 (PMC7495261; doi:10.2196/18662)
Supplement: Multimedia Appendix 1 [file jmir_v22i9e18662_app1.zip › Scripts/README.txt]

1. analyze_store_tweets_area_name.py
This script replace zip code and phone number in the tweets to the prefecture name.
Also, using morphological element analysis, it lists the words which represents area name in the tweets to the SQLite database.

Requirements:
Python 3
MeCab with ipadic-neologd
sqlite3
You have to store the tweets in SQLite DB named 'rad-tweet-full.db.'

Run:
$python analyze_store_tweets_area_name.py


2. geocoder.py
This script gets the full address from the area names via Yahoo! JAPAN geocoder API. Then, we get prefectrue name from the full addresses.

Requirements:
Python 3
You have to register to Yahoo! JAPAN and get API id to run this script.
https://developer.yahoo.co.jp/webapi/map/openlocalplatform/v1/geocoder.html
Make 'area_names.txt' from the result of analyze_store_tweets_area_name.py

Run:
$python geocoder.py area_names.txt full_address.txt 


3. calc_tweets_SOV.py
This script calcurates the semantic orientations value of the tweets and store them to a SQLite database.

Requirements:
 Python 3
 MeCab with ipadic-neologd
 sqlite3
 pn_ja-rad.dic which is removed 'radiation', 'radioactivity', 'radioactive substances' from pn_ja.dic of Semantic Orientations of Words(http://www.lr.pi.titech.ac.jp/~takamura/pndic_en.html).
Tweets dataset(radioactivity20110311_20120311.csv)

Run:
$python calc_tweets_SOV.py radioactivity20110311_20120311.csv 
