# Supplementary material for: Changing Emotions About Fukushima Related to the Fukushima Nuclear Power Station Accident—How Rumors Determined People’s Attitudes: Social Media Sentiment Analysis
Source: J Med Internet Res. 2020 Sep 2;22(9):e18662. doi: 10.2196/18662 (PMC7495261; doi:10.2196/18662)
Supplement: Multimedia Appendix 1 [file jmir_v22i9e18662_app1.zip › Scripts/calc_tweets_SOV.py]

#coding:utf-8
#calc semantic orientation value of tweets

import csv
import sys
import MeCab
import commands
import re
import time
import sqlite3
import os

#SQL factory
sql_create_tweets = 'CREATE TABLE "tweets" ( `id` INTEGER NOT NULL PRIMARY KEY AUTOINCREMENT UNIQUE, `tweet_id` NUMERIC NOT NULL, `date` TEXT, `pn` REAL )'
sql_insert_tweet = u'insert into tweets (tweet_id, date, pn) values (?,?,?)'


dbname = 'pn_tweet.db'
os.remove(dbname)

conn = sqlite3.connect(dbname)
conn.text_factory = str
c = conn.cursor()
c.execute(sql_create_tweets)
c_tweet_updater = conn.cursor()

lines = 0
args = sys.argv

###Prepare Morphological Analysis###
mecab_option = '-Ochasen -d /usr/lib/mecab/dic/mecab-ipadic-neologd' ##Ubuntu
mt = MeCab.Tagger(mecab_option)

###Make semantic orientation value dictionaly###
pn_dic = {}
with open('pn_ja-rad.dic', 'rb') as dicfile:
    dataReader = csv.reader((line.replace('\0','') for line in dicfile), delimiter=":")
    for row in dataReader:
        pn_dic[row[0].decode('cp932').encode('utf-8')] = row[3]
        pn_dic[row[1].decode('cp932').encode('utf-8')] = row[3]

#calc semantic orientation value of tweets
#read radioactivity20110311_20120311.csv without headders
with open(args[1], 'rb') as f:
    dataReader = csv.reader((line.replace('\0','') for line in f), delimiter=",")

    skipped = 0
    total_area_count = 0
    row_count = 0
    for row in dataReader:
        th_word = 0
        has_area_name = False
        contain_area_names = {}
        contain_area_ids = {}
        
        pn_count = 0
        pn_sum = 0

        row_count += 1

        tweet_id = row[8]
        tweet_text = row[21]
        tweet_date = row[2]

        res = mt.parseToNode(tweet_text.replace('\n', ' '))
        while res:
            if len(res.surface)  > 0:
                features = res.feature.split(",")
                
                word = features[6]
                if word == "*":
                    word = res.surface

                if pn_dic.has_key(word):
                    pn_count += 1
                    pn_sum = pn_sum + float(pn_dic[word])

            th_word += 1
            res = res.next

        pn = None
        if pn_count > 0:
            pn = pn_sum/pn_count

        tweet = (tweet_id, tweet_date, pn)
        c_tweet_updater.execute(sql_insert_tweet, tweet)
        conn.commit()
